# Supplementary material for: Genetic causal relationship between age at menarche and benign oesophageal neoplasia identified by a Mendelian randomization study
Source: Front Endocrinol (Lausanne). 2023 Mar 21;14:1113765. doi: 10.3389/fendo.2023.1113765 (PMC10071044; doi:10.3389/fendo.2023.1113765)
Supplement: Supplementary file 1 [file Table_1.xlsx]

## Sheet: Sheet1
	GWAS ID	Trait	Consortium	Sample size	Number of SNPs	Population	PMID
Exposure	ieu-a-1095	Age at menarche	ReproGen	182416	2441816	European	25231870
Exposure	ieu-a-1004	Age at menopause	ReproGen	69360	2418696	European	26414677
Outcome	finn-b-CD2_BENIGN_OESOPHAGUS	Benign neoplasm: Oesophagus	NA	218792	16380466	European	NA
Outcome	finn-b-C3_OESOPHAGUS	Malignant neoplasm of oesophagus	NA	218792	16380466	European	NA
