# Supplementary material for: Genetic causal relationship between age at menarche and benign oesophageal neoplasia identified by a Mendelian randomization study
Source: Front Endocrinol (Lausanne). 2023 Mar 21;14:1113765. doi: 10.3389/fendo.2023.1113765 (PMC10071044; doi:10.3389/fendo.2023.1113765)
Supplement: Supplementary file 3 [file Table_3.csv]

Supplementary Table 3: Screening of instrumental variables for Mendelian randomization analysis of age at menarche and malignant oesophageal neoplasia.
instrumental variables
	SNP	effect_allele.exposure	other_allele.exposure	effect_allele.outcome	other_allele.outcome	beta.exposure	beta.outcome	eaf.exposure	eaf.outcome	remove	palindromic	id.outcome	chr	pos	se.outcome	samplesize.outcome	pval.outcome	outcome	originalname.outcome	outcome.deprecated	mr_keep.outcome	data_source.outcome	samplesize.exposure	se.exposure	chr.exposure	pos.exposure	pval.exposure	id.exposure	exposure	mr_keep.exposure	pval_origin.exposure	data_source.exposure	action	mr_keep	R2	F
1	rs10144321	G	A	G	A	-0.042	0.159	0.22	0.303	FALSE	FALSE	finn-b-C3_OESOPHAGUS	14	100882405	0.1013	NA	0.1167	Malignant neoplasm of oesophagus || id:finn-b-C3_OESOPHAGUS	Malignant neoplasm of oesophagus	Malignant neoplasm of oesophagus || ||	TRUE	igd	182416	0.00661763	14	100882405	2.20E-10	ieu-a-1095	Age at menarche || id:ieu-a-1095	TRUE	reported	igd	2	TRUE	0.000605405	110.5012091
2	rs10483727	C	T	C	T	-0.037	0.0757	0.64	0.7104	FALSE	FALSE	finn-b-C3_OESOPHAGUS	14	61072875	0.1025	NA	0.4603	Malignant neoplasm of oesophagus || id:finn-b-C3_OESOPHAGUS	Malignant neoplasm of oesophagus	Malignant neoplasm of oesophagus || ||	TRUE	igd	182416	0.0057853	14	61072875	1.60E-10	ieu-a-1095	Age at menarche || id:ieu-a-1095	TRUE	reported	igd	2	TRUE	0.000630835	115.1458102
3	rs1079866	G	C	G	C	0.072	0.0775	0.12	0.1757	FALSE	FALSE	finn-b-C3_OESOPHAGUS	7	41470093	0.1226	NA	0.5271	Malignant neoplasm of oesophagus || id:finn-b-C3_OESOPHAGUS	Malignant neoplasm of oesophagus	Malignant neoplasm of oesophagus || ||	TRUE	igd	182416	0.00844362	7	41470093	1.50E-17	ieu-a-1095	Age at menarche || id:ieu-a-1095	TRUE	reported	igd	2	TRUE	0.001094861	199.936841
4	rs10840031	A	G	A	G	0.038	0.252	0.24	0.2984	FALSE	FALSE	finn-b-C3_OESOPHAGUS	11	8410621	0.1017	NA	0.01323	Malignant neoplasm of oesophagus || id:finn-b-C3_OESOPHAGUS	Malignant neoplasm of oesophagus	Malignant neoplasm of oesophagus || ||	TRUE	igd	182416	0.00640637	11	8410621	3.00E-09	ieu-a-1095	Age at menarche || id:ieu-a-1095	TRUE	reported	igd	2	TRUE	0.000526771	96.14108603
5	rs10938397	G	A	G	A	-0.038	-0.1168	0.43	0.4736	FALSE	FALSE	finn-b-C3_OESOPHAGUS	4	45182527	0.0932	NA	0.21	Malignant neoplasm of oesophagus || id:finn-b-C3_OESOPHAGUS	Malignant neoplasm of oesophagus	Malignant neoplasm of oesophagus || ||	TRUE	igd	182416	0.00592279	4	45182527	1.40E-10	ieu-a-1095	Age at menarche || id:ieu-a-1095	TRUE	reported	igd	2	TRUE	0.000707849	129.2129943
6	rs11022756	C	A	C	A	-0.048	-0.0678	0.74	0.7039	FALSE	FALSE	finn-b-C3_OESOPHAGUS	11	13315439	0.1016	NA	0.505	Malignant neoplasm of oesophagus || id:finn-b-C3_OESOPHAGUS	Malignant neoplasm of oesophagus	Malignant neoplasm of oesophagus || ||	TRUE	igd	182416	0.00648108	11	13315439	1.30E-13	ieu-a-1095	Age at menarche || id:ieu-a-1095	TRUE	reported	igd	2	TRUE	0.000886579	161.867967
7	rs11715566	T	C	T	C	0.052	0.0321	0.51	0.589	FALSE	FALSE	finn-b-C3_OESOPHAGUS	3	117562436	0.0946	NA	0.734199	Malignant neoplasm of oesophagus || id:finn-b-C3_OESOPHAGUS	Malignant neoplasm of oesophagus	Malignant neoplasm of oesophagus || ||	TRUE	igd	182416	0.00563118	3	117562436	2.60E-20	ieu-a-1095	Age at menarche || id:ieu-a-1095	TRUE	reported	igd	2	TRUE	0.001351459	246.858698
8	rs11756454	A	T	A	T	0.034	-0.1636	0.45	0.4528	FALSE	TRUE	finn-b-C3_OESOPHAGUS	6	41798578	0.0935	NA	0.08041	Malignant neoplasm of oesophagus || id:finn-b-C3_OESOPHAGUS	Malignant neoplasm of oesophagus	Malignant neoplasm of oesophagus || ||	TRUE	igd	182416	0.0057033	6	41798578	2.50E-09	ieu-a-1095	Age at menarche || id:ieu-a-1095	TRUE	reported	igd	2	FALSE	0.00057222	104.4407021
9	rs11767400	A	C	A	C	0.035	0.0067	0.31	0.2332	FALSE	FALSE	finn-b-C3_OESOPHAGUS	7	122160742	0.1103	NA	0.9518	Malignant neoplasm of oesophagus || id:finn-b-C3_OESOPHAGUS	Malignant neoplasm of oesophagus	Malignant neoplasm of oesophagus || ||	TRUE	igd	182416	0.00629513	7	122160742	2.70E-08	ieu-a-1095	Age at menarche || id:ieu-a-1095	TRUE	reported	igd	2	TRUE	0.000524055	95.64509206
10	rs12003641	T	C	T	C	0.082	-0.0702	0.07	0.07303	FALSE	FALSE	finn-b-C3_OESOPHAGUS	9	114279497	0.1784	NA	0.6939	Malignant neoplasm of oesophagus || id:finn-b-C3_OESOPHAGUS	Malignant neoplasm of oesophagus	Malignant neoplasm of oesophagus || ||	TRUE	igd	182416	0.0105545	9	114279497	7.90E-15	ieu-a-1095	Age at menarche || id:ieu-a-1095	TRUE	reported	igd	2	TRUE	0.000875465	159.8369677
11	rs12148769	A	G	A	G	-0.055	-0.0569	0.12	0.06952	FALSE	FALSE	finn-b-C3_OESOPHAGUS	15	24152094	0.1846	NA	0.758	Malignant neoplasm of oesophagus || id:finn-b-C3_OESOPHAGUS	Malignant neoplasm of oesophagus	Malignant neoplasm of oesophagus || ||	TRUE	igd	182416	0.00975168	15	24152094	1.70E-08	ieu-a-1095	Age at menarche || id:ieu-a-1095	TRUE	reported	igd	2	TRUE	0.00063888	116.6151594
12	rs12291726	G	A	G	A	0.057	0.0662	0.11	0.1977	FALSE	FALSE	finn-b-C3_OESOPHAGUS	11	78088210	0.1172	NA	0.5717	Malignant neoplasm of oesophagus || id:finn-b-C3_OESOPHAGUS	Malignant neoplasm of oesophagus	Malignant neoplasm of oesophagus || ||	TRUE	igd	182416	0.00833291	11	78088210	7.90E-12	ieu-a-1095	Age at menarche || id:ieu-a-1095	TRUE	reported	igd	2	TRUE	0.000636154	116.1173007
13	rs12598642	G	A	G	A	0.044	-0.0968	0.44	0.4367	FALSE	FALSE	finn-b-C3_OESOPHAGUS	16	69848772	0.0938	NA	0.3024	Malignant neoplasm of oesophagus || id:finn-b-C3_OESOPHAGUS	Malignant neoplasm of oesophagus	Malignant neoplasm of oesophagus || ||	TRUE	igd	182416	0.00568052	16	69848772	9.50E-15	ieu-a-1095	Age at menarche || id:ieu-a-1095	TRUE	reported	igd	2	TRUE	0.000954061	174.2002444
14	rs12915845	T	C	T	C	-0.035	-0.0425	0.42	0.4077	FALSE	FALSE	finn-b-C3_OESOPHAGUS	15	89042467	0.0947	NA	0.6532	Malignant neoplasm of oesophagus || id:finn-b-C3_OESOPHAGUS	Malignant neoplasm of oesophagus	Malignant neoplasm of oesophagus || ||	TRUE	igd	182416	0.00572887	15	89042467	1.00E-09	ieu-a-1095	Age at menarche || id:ieu-a-1095	TRUE	reported	igd	2	TRUE	0.00059682	108.9333371
15	rs13179411	T	G	T	G	0.06	-0.0282	0.16	0.1986	FALSE	FALSE	finn-b-C3_OESOPHAGUS	5	133900513	0.1164	NA	0.8084	Malignant neoplasm of oesophagus || id:finn-b-C3_OESOPHAGUS	Malignant neoplasm of oesophagus	Malignant neoplasm of oesophagus || ||	TRUE	igd	182416	0.00781324	5	133900513	1.60E-14	ieu-a-1095	Age at menarche || id:ieu-a-1095	TRUE	reported	igd	2	TRUE	0.00096768	176.6893583
16	rs13215865	T	C	T	C	-0.042	0.1071	0.15	0.2415	FALSE	FALSE	finn-b-C3_OESOPHAGUS	6	56753730	0.109	NA	0.3255	Malignant neoplasm of oesophagus || id:finn-b-C3_OESOPHAGUS	Malignant neoplasm of oesophagus	Malignant neoplasm of oesophagus || ||	TRUE	igd	182416	0.00747216	6	56753730	1.90E-08	ieu-a-1095	Age at menarche || id:ieu-a-1095	TRUE	reported	igd	2	TRUE	0.00044982	82.09039138
17	rs1398217	C	G	C	G	0.046	-0.0193	0.58	0.629	FALSE	FALSE	finn-b-C3_OESOPHAGUS	18	44752238	0.0962	NA	0.8409	Malignant neoplasm of oesophagus || id:finn-b-C3_OESOPHAGUS	Malignant neoplasm of oesophagus	Malignant neoplasm of oesophagus || ||	TRUE	igd	182416	0.00576662	18	44752238	1.50E-15	ieu-a-1095	Age at menarche || id:ieu-a-1095	TRUE	reported	igd	2	TRUE	0.001030915	188.2474324
18	rs1482853	A	C	A	C	-0.038	0.0547	0.39	0.3138	FALSE	FALSE	finn-b-C3_OESOPHAGUS	3	156798473	0.1002	NA	0.5852	Malignant neoplasm of oesophagus || id:finn-b-C3_OESOPHAGUS	Malignant neoplasm of oesophagus	Malignant neoplasm of oesophagus || ||	TRUE	igd	182416	0.00604252	3	156798473	3.20E-10	ieu-a-1095	Age at menarche || id:ieu-a-1095	TRUE	reported	igd	2	TRUE	0.000687055	125.414654
19	rs1516883	A	G	A	G	-0.091	0.0351	0.3	0.3342	FALSE	FALSE	finn-b-C3_OESOPHAGUS	9	108907267	0.0988	NA	0.722199	Malignant neoplasm of oesophagus || id:finn-b-C3_OESOPHAGUS	Malignant neoplasm of oesophagus	Malignant neoplasm of oesophagus || ||	TRUE	igd	182416	0.00245509	9	108907267	1.00E-200	ieu-a-1095	Age at menarche || id:ieu-a-1095	TRUE	reported	igd	2	TRUE	0.00347802	636.6538351
20	rs1518080	G	C	G	C	-0.051	0.1188	0.43	0.3	FALSE	TRUE	finn-b-C3_OESOPHAGUS	2	199635382	0.1014	NA	0.2415	Malignant neoplasm of oesophagus || id:finn-b-C3_OESOPHAGUS	Malignant neoplasm of oesophagus	Malignant neoplasm of oesophagus || ||	TRUE	igd	182416	0.00600438	2	199635382	2.00E-17	ieu-a-1095	Age at menarche || id:ieu-a-1095	TRUE	reported	igd	2	FALSE	0.00127501	232.8766307
21	rs1659127	A	G	A	G	0.044	0.0252	0.3	0.3459	FALSE	FALSE	finn-b-C3_OESOPHAGUS	16	14388305	0.0981	NA	0.7974	Malignant neoplasm of oesophagus || id:finn-b-C3_OESOPHAGUS	Malignant neoplasm of oesophagus	Malignant neoplasm of oesophagus || ||	TRUE	igd	182416	0.00637166	16	14388305	5.00E-12	ieu-a-1095	Age at menarche || id:ieu-a-1095	TRUE	reported	igd	2	TRUE	0.00081312	148.4451754
22	rs16938437	T	C	T	C	-0.067	-0.3192	0.05	0.06572	FALSE	FALSE	finn-b-C3_OESOPHAGUS	11	46052575	0.1876	NA	0.088781	Malignant neoplasm of oesophagus || id:finn-b-C3_OESOPHAGUS	Malignant neoplasm of oesophagus	Malignant neoplasm of oesophagus || ||	TRUE	igd	182416	0.010348	11	46052575	9.50E-11	ieu-a-1095	Age at menarche || id:ieu-a-1095	TRUE	reported	igd	2	TRUE	0.000426455	77.82455104
23	rs17351680	G	C	G	C	0.044	0.0627	0.13	0.2448	FALSE	FALSE	finn-b-C3_OESOPHAGUS	3	132586002	0.1081	NA	0.5618	Malignant neoplasm of oesophagus || id:finn-b-C3_OESOPHAGUS	Malignant neoplasm of oesophagus	Malignant neoplasm of oesophagus || ||	TRUE	igd	182416	0.00755699	3	132586002	5.80E-09	ieu-a-1095	Age at menarche || id:ieu-a-1095	TRUE	reported	igd	2	TRUE	0.000437923	79.91832069
24	rs1874984	C	G	C	G	0.037	0.0307	0.44	0.4684	FALSE	TRUE	finn-b-C3_OESOPHAGUS	10	1731871	0.0941	NA	0.7443	Malignant neoplasm of oesophagus || id:finn-b-C3_OESOPHAGUS	Malignant neoplasm of oesophagus	Malignant neoplasm of oesophagus || ||	TRUE	igd	182416	0.0060049	10	1731871	7.20E-10	ieu-a-1095	Age at menarche || id:ieu-a-1095	TRUE	reported	igd	2	FALSE	0.000674643	123.1474453
25	rs2153127	C	T	C	T	-0.077	0.1001	0.46	0.462	FALSE	FALSE	finn-b-C3_OESOPHAGUS	6	105348544	0.094	NA	0.2872	Malignant neoplasm of oesophagus || id:finn-b-C3_OESOPHAGUS	Malignant neoplasm of oesophagus	Malignant neoplasm of oesophagus || ||	TRUE	igd	182416	0.00207739	6	105348544	1.00E-200	ieu-a-1095	Age at menarche || id:ieu-a-1095	TRUE	reported	igd	2	TRUE	0.002945527	538.8927218
26	rs2179786	T	G	T	G	-0.039	-0.1316	0.32	0.5074	FALSE	FALSE	finn-b-C3_OESOPHAGUS	6	54753340	0.0932	NA	0.1579	Malignant neoplasm of oesophagus || id:finn-b-C3_OESOPHAGUS	Malignant neoplasm of oesophagus	Malignant neoplasm of oesophagus || ||	TRUE	igd	182416	0.00571974	6	54753340	9.20E-12	ieu-a-1095	Age at menarche || id:ieu-a-1095	TRUE	reported	igd	2	TRUE	0.000661939	120.8269573
27	rs2184968	C	T	C	T	-0.036	0.0158	0.41	0.4336	FALSE	FALSE	finn-b-C3_OESOPHAGUS	6	126760994	0.0938	NA	0.866	Malignant neoplasm of oesophagus || id:finn-b-C3_OESOPHAGUS	Malignant neoplasm of oesophagus	Malignant neoplasm of oesophagus || ||	TRUE	igd	182416	0.00567225	6	126760994	2.20E-10	ieu-a-1095	Age at menarche || id:ieu-a-1095	TRUE	reported	igd	2	TRUE	0.000627005	114.4462119
28	rs2303100	T	C	T	C	0.038	0.0714	0.55	0.5581	FALSE	FALSE	finn-b-C3_OESOPHAGUS	19	9968434	0.0937	NA	0.4462	Malignant neoplasm of oesophagus || id:finn-b-C3_OESOPHAGUS	Malignant neoplasm of oesophagus	Malignant neoplasm of oesophagus || ||	TRUE	igd	182416	0.00568387	19	9968434	2.30E-11	ieu-a-1095	Age at menarche || id:ieu-a-1095	TRUE	reported	igd	2	TRUE	0.00071478	130.4791428
29	rs2344508	A	G	A	G	0.034	-0.0053	0.56	0.4912	FALSE	FALSE	finn-b-C3_OESOPHAGUS	1	74999713	0.0928	NA	0.9546	Malignant neoplasm of oesophagus || id:finn-b-C3_OESOPHAGUS	Malignant neoplasm of oesophagus	Malignant neoplasm of oesophagus || ||	TRUE	igd	182416	0.00574719	1	74999713	3.30E-09	ieu-a-1095	Age at menarche || id:ieu-a-1095	TRUE	reported	igd	2	TRUE	0.000569677	103.9762567
30	rs2617056	T	A	T	A	-0.036	-0.0713	0.39	0.4097	FALSE	FALSE	finn-b-C3_OESOPHAGUS	8	4563910	0.0945	NA	0.4505	Malignant neoplasm of oesophagus || id:finn-b-C3_OESOPHAGUS	Malignant neoplasm of oesophagus	Malignant neoplasm of oesophagus || ||	TRUE	igd	182416	0.00593335	8	4563910	1.30E-09	ieu-a-1095	Age at menarche || id:ieu-a-1095	TRUE	reported	igd	2	TRUE	0.000616637	112.5525893
31	rs2687729	G	A	G	A	0.044	-0.0522	0.23	0.2926	FALSE	FALSE	finn-b-C3_OESOPHAGUS	3	127895226	0.102	NA	0.6088	Malignant neoplasm of oesophagus || id:finn-b-C3_OESOPHAGUS	Malignant neoplasm of oesophagus	Malignant neoplasm of oesophagus || ||	TRUE	igd	182416	0.00657492	3	127895226	2.20E-11	ieu-a-1095	Age at menarche || id:ieu-a-1095	TRUE	reported	igd	2	TRUE	0.000685731	125.172806
32	rs2836950	G	C	G	C	-0.035	0.1618	0.32	0.4896	FALSE	TRUE	finn-b-C3_OESOPHAGUS	21	40604429	0.0934	NA	0.0830596	Malignant neoplasm of oesophagus || id:finn-b-C3_OESOPHAGUS	Malignant neoplasm of oesophagus	Malignant neoplasm of oesophagus || ||	TRUE	igd	182416	0.00620562	21	40604429	1.70E-08	ieu-a-1095	Age at menarche || id:ieu-a-1095	TRUE	reported	igd	2	FALSE	0.00053312	97.30042448
33	rs2947411	G	A	G	A	-0.052	0.222	0.87	0.8355	FALSE	FALSE	finn-b-C3_OESOPHAGUS	2	614168	0.125	NA	0.0757792	Malignant neoplasm of oesophagus || id:finn-b-C3_OESOPHAGUS	Malignant neoplasm of oesophagus	Malignant neoplasm of oesophagus || ||	TRUE	igd	182416	0.0076552	2	614168	1.10E-11	ieu-a-1095	Age at menarche || id:ieu-a-1095	TRUE	reported	igd	2	TRUE	0.000611645	111.6408591
34	rs3115627	G	A	G	A	0.038	0.0639	0.4	0.3454	FALSE	FALSE	finn-b-C3_OESOPHAGUS	6	29820278	0.099	NA	0.519	Malignant neoplasm of oesophagus || id:finn-b-C3_OESOPHAGUS	Malignant neoplasm of oesophagus	Malignant neoplasm of oesophagus || ||	TRUE	igd	182416	0.00645339	6	29820278	3.90E-09	ieu-a-1095	Age at menarche || id:ieu-a-1095	TRUE	reported	igd	2	TRUE	0.00069312	126.5224869
35	rs3733632	G	A	G	A	0.049	-0.12	0.23	0.1637	FALSE	FALSE	finn-b-C3_OESOPHAGUS	4	104640935	0.1261	NA	0.3411	Malignant neoplasm of oesophagus || id:finn-b-C3_OESOPHAGUS	Malignant neoplasm of oesophagus	Malignant neoplasm of oesophagus || ||	TRUE	igd	182416	0.00786242	4	104640935	4.60E-10	ieu-a-1095	Age at menarche || id:ieu-a-1095	TRUE	reported	igd	2	TRUE	0.000850434	155.2631452
36	rs3743266	C	T	C	T	-0.045	-0.063	0.33	0.2259	FALSE	FALSE	finn-b-C3_OESOPHAGUS	15	60781513	0.1108	NA	0.5697	Malignant neoplasm of oesophagus || id:finn-b-C3_OESOPHAGUS	Malignant neoplasm of oesophagus	Malignant neoplasm of oesophagus || ||	TRUE	igd	182416	0.00623272	15	60781513	5.20E-13	ieu-a-1095	Age at menarche || id:ieu-a-1095	TRUE	reported	igd	2	TRUE	0.000895455	163.4899262
37	rs3870341	G	A	G	A	-0.043	-0.174	0.69	0.795	FALSE	FALSE	finn-b-C3_OESOPHAGUS	3	49584745	0.1154	NA	0.1315	Malignant neoplasm of oesophagus || id:finn-b-C3_OESOPHAGUS	Malignant neoplasm of oesophagus	Malignant neoplasm of oesophagus || ||	TRUE	igd	182416	0.00644909	3	49584745	2.60E-11	ieu-a-1095	Age at menarche || id:ieu-a-1095	TRUE	reported	igd	2	TRUE	0.000791002	144.4040993
38	rs3914188	C	G	C	G	0.044	0.0709	0.74	0.6756	FALSE	FALSE	finn-b-C3_OESOPHAGUS	3	184010048	0.0995	NA	0.4762	Malignant neoplasm of oesophagus || id:finn-b-C3_OESOPHAGUS	Malignant neoplasm of oesophagus	Malignant neoplasm of oesophagus || ||	TRUE	igd	182416	0.00670211	3	184010048	5.20E-11	ieu-a-1095	Age at menarche || id:ieu-a-1095	TRUE	reported	igd	2	TRUE	0.000744973	135.9947808
39	rs4242496	A	T	A	T	-0.033	-0.0711	0.5	0.4861	FALSE	TRUE	finn-b-C3_OESOPHAGUS	8	4822246	0.0931	NA	0.4448	Malignant neoplasm of oesophagus || id:finn-b-C3_OESOPHAGUS	Malignant neoplasm of oesophagus	Malignant neoplasm of oesophagus || ||	TRUE	igd	182416	0.0056962	8	4822246	6.90E-09	ieu-a-1095	Age at menarche || id:ieu-a-1095	TRUE	reported	igd	2	FALSE	0.0005445	99.37853461
40	rs4369815	G	T	G	T	-0.08	0.3821	0.05	0.03456	FALSE	FALSE	finn-b-C3_OESOPHAGUS	2	157126964	0.2548	NA	0.1338	Malignant neoplasm of oesophagus || id:finn-b-C3_OESOPHAGUS	Malignant neoplasm of oesophagus	Malignant neoplasm of oesophagus || ||	TRUE	igd	182416	0.0118876	2	157126964	1.70E-11	ieu-a-1095	Age at menarche || id:ieu-a-1095	TRUE	reported	igd	2	TRUE	0.000608	110.9751849
41	rs466639	C	T	C	T	0.075	-0.1178	0.87	0.8587	FALSE	FALSE	finn-b-C3_OESOPHAGUS	1	165394882	0.1337	NA	0.3783	Malignant neoplasm of oesophagus || id:finn-b-C3_OESOPHAGUS	Malignant neoplasm of oesophagus	Malignant neoplasm of oesophagus || ||	TRUE	igd	182416	0.00870584	1	165394882	7.00E-18	ieu-a-1095	Age at menarche || id:ieu-a-1095	TRUE	reported	igd	2	TRUE	0.001272375	232.3947065
42	rs4801589	G	C	G	C	0.032	-0.1008	0.43	0.4581	FALSE	TRUE	finn-b-C3_OESOPHAGUS	19	58953398	0.0932	NA	0.2795	Malignant neoplasm of oesophagus || id:finn-b-C3_OESOPHAGUS	Malignant neoplasm of oesophagus	Malignant neoplasm of oesophagus || ||	TRUE	igd	182416	0.00562779	19	58953398	1.30E-08	ieu-a-1095	Age at menarche || id:ieu-a-1095	TRUE	reported	igd	2	FALSE	0.000501965	91.61139272
43	rs4840086	G	A	G	A	-0.036	0.0335	0.48	0.404	FALSE	FALSE	finn-b-C3_OESOPHAGUS	6	100208438	0.0947	NA	0.723299	Malignant neoplasm of oesophagus || id:finn-b-C3_OESOPHAGUS	Malignant neoplasm of oesophagus	Malignant neoplasm of oesophagus || ||	TRUE	igd	182416	0.00562028	6	100208438	1.50E-10	ieu-a-1095	Age at menarche || id:ieu-a-1095	TRUE	reported	igd	2	TRUE	0.000646963	118.091546
44	rs618678	T	C	T	C	-0.034	-0.0236	0.33	0.3488	FALSE	FALSE	finn-b-C3_OESOPHAGUS	1	44133299	0.0978	NA	0.8097	Malignant neoplasm of oesophagus || id:finn-b-C3_OESOPHAGUS	Malignant neoplasm of oesophagus	Malignant neoplasm of oesophagus || ||	TRUE	igd	182416	0.00614814	1	44133299	3.20E-08	ieu-a-1095	Age at menarche || id:ieu-a-1095	TRUE	reported	igd	2	TRUE	0.000511183	93.29466291
45	rs633715	C	T	C	T	-0.051	0.0378	0.2	0.2261	FALSE	FALSE	finn-b-C3_OESOPHAGUS	1	177852580	0.1113	NA	0.734401	Malignant neoplasm of oesophagus || id:finn-b-C3_OESOPHAGUS	Malignant neoplasm of oesophagus	Malignant neoplasm of oesophagus || ||	TRUE	igd	182416	0.00725	1	177852580	2.00E-12	ieu-a-1095	Age at menarche || id:ieu-a-1095	TRUE	reported	igd	2	TRUE	0.00083232	151.9532942
46	rs6694738	A	C	A	C	-0.044	-0.1333	0.18	0.1736	FALSE	FALSE	finn-b-C3_OESOPHAGUS	1	243715210	0.1224	NA	0.2762	Malignant neoplasm of oesophagus || id:finn-b-C3_OESOPHAGUS	Malignant neoplasm of oesophagus	Malignant neoplasm of oesophagus || ||	TRUE	igd	182416	0.00788477	1	243715210	2.40E-08	ieu-a-1095	Age at menarche || id:ieu-a-1095	TRUE	reported	igd	2	TRUE	0.000571507	104.3105286
47	rs6747380	A	G	A	G	0.065	0.0292	0.17	0.2676	FALSE	FALSE	finn-b-C3_OESOPHAGUS	2	56587749	0.1057	NA	0.7828	Malignant neoplasm of oesophagus || id:finn-b-C3_OESOPHAGUS	Malignant neoplasm of oesophagus	Malignant neoplasm of oesophagus || ||	TRUE	igd	182416	0.00765776	2	56587749	2.10E-17	ieu-a-1095	Age at menarche || id:ieu-a-1095	TRUE	reported	igd	2	TRUE	0.001192295	217.7509235
48	rs6758290	C	T	C	T	-0.04	0.0752	0.51	0.4025	FALSE	FALSE	finn-b-C3_OESOPHAGUS	2	105864826	0.0949	NA	0.4281	Malignant neoplasm of oesophagus || id:finn-b-C3_OESOPHAGUS	Malignant neoplasm of oesophagus	Malignant neoplasm of oesophagus || ||	TRUE	igd	182416	0.00632213	2	105864826	2.50E-10	ieu-a-1095	Age at menarche || id:ieu-a-1095	TRUE	reported	igd	2	TRUE	0.00079968	145.9895725
49	rs6770162	A	G	A	G	0.036	0.1658	0.44	0.5783	FALSE	FALSE	finn-b-C3_OESOPHAGUS	3	24711013	0.0945	NA	0.0793396	Malignant neoplasm of oesophagus || id:finn-b-C3_OESOPHAGUS	Malignant neoplasm of oesophagus	Malignant neoplasm of oesophagus || ||	TRUE	igd	182416	0.00573308	3	24711013	3.40E-10	ieu-a-1095	Age at menarche || id:ieu-a-1095	TRUE	reported	igd	2	TRUE	0.000638669	116.5765843
50	rs6933660	A	C	A	C	-0.036	0.1587	0.3	0.32	FALSE	FALSE	finn-b-C3_OESOPHAGUS	6	151803754	0.0997	NA	0.1114	Malignant neoplasm of oesophagus || id:finn-b-C3_OESOPHAGUS	Malignant neoplasm of oesophagus	Malignant neoplasm of oesophagus || ||	TRUE	igd	182416	0.00633127	6	151803754	1.30E-08	ieu-a-1095	Age at menarche || id:ieu-a-1095	TRUE	reported	igd	2	TRUE	0.00054432	99.34566431
51	rs7103411	T	C	T	C	-0.043	0.0547	0.78	0.831	FALSE	FALSE	finn-b-C3_OESOPHAGUS	11	27700125	0.1239	NA	0.658999	Malignant neoplasm of oesophagus || id:finn-b-C3_OESOPHAGUS	Malignant neoplasm of oesophagus	Malignant neoplasm of oesophagus || ||	TRUE	igd	182416	0.00705591	11	27700125	1.10E-09	ieu-a-1095	Age at menarche || id:ieu-a-1095	TRUE	reported	igd	2	TRUE	0.000634577	115.8291949
52	rs7119712	A	G	A	G	-0.041	0.0961	0.19	0.2659	FALSE	FALSE	finn-b-C3_OESOPHAGUS	11	101427771	0.1053	NA	0.3619	Malignant neoplasm of oesophagus || id:finn-b-C3_OESOPHAGUS	Malignant neoplasm of oesophagus	Malignant neoplasm of oesophagus || ||	TRUE	igd	182416	0.00644518	11	101427771	2.00E-10	ieu-a-1095	Age at menarche || id:ieu-a-1095	TRUE	reported	igd	2	TRUE	0.000517412	94.43201632
53	rs740077	C	A	C	A	-0.046	-0.1612	0.21	0.2362	FALSE	FALSE	finn-b-C3_OESOPHAGUS	5	137760083	0.1095	NA	0.1408	Malignant neoplasm of oesophagus || id:finn-b-C3_OESOPHAGUS	Malignant neoplasm of oesophagus	Malignant neoplasm of oesophagus || ||	TRUE	igd	182416	0.00704498	5	137760083	6.60E-11	ieu-a-1095	Age at menarche || id:ieu-a-1095	TRUE	reported	igd	2	TRUE	0.000702089	128.1608066
54	rs7642134	G	A	G	A	0.038	0.0299	0.56	0.62	FALSE	FALSE	finn-b-C3_OESOPHAGUS	3	86916882	0.0959	NA	0.755	Malignant neoplasm of oesophagus || id:finn-b-C3_OESOPHAGUS	Malignant neoplasm of oesophagus	Malignant neoplasm of oesophagus || ||	TRUE	igd	182416	0.0059124	3	86916882	1.30E-10	ieu-a-1095	Age at menarche || id:ieu-a-1095	TRUE	reported	igd	2	TRUE	0.000711603	129.8988225
55	rs7821178	A	C	A	C	-0.045	0.037	0.41	0.2651	FALSE	FALSE	finn-b-C3_OESOPHAGUS	8	78093837	0.1054	NA	0.725301	Malignant neoplasm of oesophagus || id:finn-b-C3_OESOPHAGUS	Malignant neoplasm of oesophagus	Malignant neoplasm of oesophagus || ||	TRUE	igd	182416	0.00619621	8	78093837	3.80E-13	ieu-a-1095	Age at menarche || id:ieu-a-1095	TRUE	reported	igd	2	TRUE	0.000979695	178.8853368
56	rs7853970	C	T	C	T	-0.037	0.0514	0.57	0.5451	FALSE	FALSE	finn-b-C3_OESOPHAGUS	9	86715566	0.0936	NA	0.583001	Malignant neoplasm of oesophagus || id:finn-b-C3_OESOPHAGUS	Malignant neoplasm of oesophagus	Malignant neoplasm of oesophagus || ||	TRUE	igd	182416	0.0062595	9	86715566	3.40E-09	ieu-a-1095	Age at menarche || id:ieu-a-1095	TRUE	reported	igd	2	TRUE	0.000671084	122.4972862
57	rs7944630	A	G	A	G	0.047	-0.0194	0.57	0.6104	FALSE	FALSE	finn-b-C3_OESOPHAGUS	11	122838844	0.0957	NA	0.839	Malignant neoplasm of oesophagus || id:finn-b-C3_OESOPHAGUS	Malignant neoplasm of oesophagus	Malignant neoplasm of oesophagus || ||	TRUE	igd	182416	0.005728	11	122838844	2.30E-16	ieu-a-1095	Age at menarche || id:ieu-a-1095	TRUE	reported	igd	2	TRUE	0.001082852	197.7414529
58	rs852069	G	A	G	A	0.036	0.1594	0.62	0.6572	FALSE	FALSE	finn-b-C3_OESOPHAGUS	20	17122593	0.0977	NA	0.103	Malignant neoplasm of oesophagus || id:finn-b-C3_OESOPHAGUS	Malignant neoplasm of oesophagus	Malignant neoplasm of oesophagus || ||	TRUE	igd	182416	0.00590728	20	17122593	1.10E-09	ieu-a-1095	Age at menarche || id:ieu-a-1095	TRUE	reported	igd	2	TRUE	0.000610675	111.4637741
59	rs888345	A	G	A	G	-0.044	0.0315	0.82	0.7139	FALSE	FALSE	finn-b-C3_OESOPHAGUS	8	140646990	0.1031	NA	0.759899	Malignant neoplasm of oesophagus || id:finn-b-C3_OESOPHAGUS	Malignant neoplasm of oesophagus	Malignant neoplasm of oesophagus || ||	TRUE	igd	182416	0.00731517	8	140646990	1.80E-09	ieu-a-1095	Age at menarche || id:ieu-a-1095	TRUE	reported	igd	2	TRUE	0.000571507	104.3105286
60	rs895526	C	T	C	T	0.044	-0.2326	0.8	0.8769	FALSE	FALSE	finn-b-C3_OESOPHAGUS	2	200162425	0.141	NA	0.0991106	Malignant neoplasm of oesophagus || id:finn-b-C3_OESOPHAGUS	Malignant neoplasm of oesophagus	Malignant neoplasm of oesophagus || ||	TRUE	igd	182416	0.00755322	2	200162425	5.70E-09	ieu-a-1095	Age at menarche || id:ieu-a-1095	TRUE	reported	igd	2	TRUE	0.00061952	113.0791761
61	rs913588	A	G	A	G	-0.034	0.0259	0.55	0.5164	FALSE	FALSE	finn-b-C3_OESOPHAGUS	9	7174673	0.0932	NA	0.7813	Malignant neoplasm of oesophagus || id:finn-b-C3_OESOPHAGUS	Malignant neoplasm of oesophagus	Malignant neoplasm of oesophagus || ||	TRUE	igd	182416	0.00568343	9	7174673	2.20E-09	ieu-a-1095	Age at menarche || id:ieu-a-1095	TRUE	reported	igd	2	TRUE	0.00057222	104.4407021
62	rs9373571	A	T	A	T	0.034	0.0686	0.56	0.5776	FALSE	TRUE	finn-b-C3_OESOPHAGUS	6	101133834	0.0938	NA	0.4649	Malignant neoplasm of oesophagus || id:finn-b-C3_OESOPHAGUS	Malignant neoplasm of oesophagus	Malignant neoplasm of oesophagus || ||	TRUE	igd	182416	0.00592577	6	101133834	9.60E-09	ieu-a-1095	Age at menarche || id:ieu-a-1095	TRUE	reported	igd	2	FALSE	0.000569677	103.9762567
63	rs9555810	G	C	G	C	0.047	0.1605	0.26	0.2602	FALSE	FALSE	finn-b-C3_OESOPHAGUS	13	112181437	0.1059	NA	0.1298	Malignant neoplasm of oesophagus || id:finn-b-C3_OESOPHAGUS	Malignant neoplasm of oesophagus	Malignant neoplasm of oesophagus || ||	TRUE	igd	182416	0.00649207	13	112181437	4.50E-13	ieu-a-1095	Age at menarche || id:ieu-a-1095	TRUE	reported	igd	2	TRUE	0.000850023	155.1880454
64	rs9565073	C	T	C	T	0.034	-0.0083	0.52	0.6396	FALSE	FALSE	finn-b-C3_OESOPHAGUS	13	74643919	0.0972	NA	0.9316	Malignant neoplasm of oesophagus || id:finn-b-C3_OESOPHAGUS	Malignant neoplasm of oesophagus	Malignant neoplasm of oesophagus || ||	TRUE	igd	182416	0.00588074	13	74643919	7.40E-09	ieu-a-1095	Age at menarche || id:ieu-a-1095	TRUE	reported	igd	2	TRUE	0.000577075	105.3273774
65	rs9635759	A	G	A	G	0.058	-0.0907	0.33	0.3212	FALSE	FALSE	finn-b-C3_OESOPHAGUS	17	49613785	0.0994	NA	0.3614	Malignant neoplasm of oesophagus || id:finn-b-C3_OESOPHAGUS	Malignant neoplasm of oesophagus	Malignant neoplasm of oesophagus || ||	TRUE	igd	182416	0.00636151	17	49613785	7.70E-20	ieu-a-1095	Age at menarche || id:ieu-a-1095	TRUE	reported	igd	2	TRUE	0.001487561	271.7561696
66	rs9647570	G	T	G	T	0.046	0.1266	0.12	0.1523	FALSE	FALSE	finn-b-C3_OESOPHAGUS	5	167370263	0.1305	NA	0.3317	Malignant neoplasm of oesophagus || id:finn-b-C3_OESOPHAGUS	Malignant neoplasm of oesophagus	Malignant neoplasm of oesophagus || ||	TRUE	igd	182416	0.00842712	5	167370263	4.80E-08	ieu-a-1095	Age at menarche || id:ieu-a-1095	TRUE	reported	igd	2	TRUE	0.000446899	81.55711848
67	rs9939609	A	T	A	T	-0.042	0.1555	0.45	0.4027	FALSE	TRUE	finn-b-C3_OESOPHAGUS	16	53820527	0.0947	NA	0.1008	Malignant neoplasm of oesophagus || id:finn-b-C3_OESOPHAGUS	Malignant neoplasm of oesophagus	Malignant neoplasm of oesophagus || ||	TRUE	igd	182416	0.0057203	16	53820527	2.10E-13	ieu-a-1095	Age at menarche || id:ieu-a-1095	TRUE	reported	igd	2	FALSE	0.00087318	159.4194584
68	rs9997604	C	A	C	A	0.039	-0.0906	0.7	0.7585	FALSE	FALSE	finn-b-C3_OESOPHAGUS	4	28752932	0.1084	NA	0.4032	Malignant neoplasm of oesophagus || id:finn-b-C3_OESOPHAGUS	Malignant neoplasm of oesophagus	Malignant neoplasm of oesophagus || ||	TRUE	igd	182416	0.00651099	4	28752932	2.10E-09	ieu-a-1095	Age at menarche || id:ieu-a-1095	TRUE	reported	igd	2	TRUE	0.00063882	116.6042006
confounding factors
	snp	rsid	hg19_coordinates	hg38_coordinates	a1	a2	trait	efo	study	pmid	ancestry	year	beta	se	p	direction	n	n_cases	n_controls	n_studies	unit	dataset
1	rs2344508	rs2344508	chr1:74999713	chr1:74534029	A	G	Ever smoked	EFO_0006527	Neale B	UKBB	European	2017	-0.006208	0.001199	2.26E-07	-	336067	202585	133482	1	risk diff	Neale-B_UKBB_EUR_2017
2	rs7103411	rs7103411	chr11:27700125	chr11:27678578	C	T	Ever smoked	EFO_0006527	Neale B	UKBB	European	2017	-0.006873	0.001462	2.59E-06	-	336067	202585	133482	1	risk diff	Neale-B_UKBB_EUR_2017
3	rs10938397	rs10938397	chr4:45182527	chr4:45180510	A	G	Obesity	EFO_0001073	GIANT	23563607	European	2013	NA	NA	3.00E-34	NA	-	-	-	-	-	NHGRI-EBI_GWAS_Catalog
4	rs633715	rs633715	chr1:177852580	chr1:177883445	C	T	Obesity	EFO_0001073	GIANT	23563607	European	2013	NA	NA	9.00E-23	NA	-	-	-	-	-	NHGRI-EBI_GWAS_Catalog
5	rs633715	rs633715	chr1:177852580	chr1:177883445	C	T	Obesity	EFO_0001073	GIANT	23563607	European	2013	NA	NA	4.00E-19	NA	-	-	-	-	-	NHGRI-EBI_GWAS_Catalog
6	rs633715	rs633715	chr1:177852580	chr1:177883445	C	T	Obesity	EFO_0001073	GIANT	23563607	European	2013	NA	NA	7.00E-20	NA	-	-	-	-	-	NHGRI-EBI_GWAS_Catalog
7	rs10938397	rs10938397	chr4:45182527	chr4:45180510	A	G	Obesity class 1	EFO_0001073	GIANT	23563607	European	2013	-0.11	0.013	5.00E-16	-	98428	32789	65639	51	log OR	GIANT_Obesity-C1_EUR_2013
8	rs2344508	rs2344508	chr1:74999713	chr1:74534029	A	G	Obesity class 1	EFO_0001073	GIANT	23563607	European	2013	-0.058	0.012	2.80E-06	-	98587	32818	65769	51	log OR	GIANT_Obesity-C1_EUR_2013
9	rs2947411	rs2947411	chr2:614168	chr2:614168	G	A	Obesity class 1	EFO_0001073	GIANT	23563607	European	2013	0.17	0.017	4.40E-25	+	96408	32090	64318	51	log OR	GIANT_Obesity-C1_EUR_2013
10	rs633715	rs633715	chr1:177852580	chr1:177883445	C	T	Obesity class 1	EFO_0001073	GIANT	23563607	European	2013	0.11	0.016	7.20E-13	+	96731	32294	64436	51	log OR	GIANT_Obesity-C1_EUR_2013
11	rs7103411	rs7103411	chr11:27700125	chr11:27678578	C	T	Obesity class 1	EFO_0001073	GIANT	23563607	European	2013	-0.11	0.015	2.80E-12	-	97104	32366	64738	51	log OR	GIANT_Obesity-C1_EUR_2013
12	rs9939609	rs9939609	chr16:53820527	chr16:53786615	A	T	Obesity class 1	EFO_0001073	GIANT	23563607	European	2013	0.21	0.013	2.90E-63	+	98652	32848	65804	51	log OR	GIANT_Obesity-C1_EUR_2013
13	rs10938397	rs10938397	chr4:45182527	chr4:45180510	A	G	Obesity class 2	EFO_0001073	GIANT	23563607	European	2013	-0.12	0.02	2.00E-09	-	71764	9828	61936	51	log OR	GIANT_Obesity-C2_EUR_2013
14	rs2947411	rs2947411	chr2:614168	chr2:614168	G	A	Obesity class 2	EFO_0001073	GIANT	23563607	European	2013	0.22	0.026	2.20E-17	+	65531	9314	56217	51	log OR	GIANT_Obesity-C2_EUR_2013
15	rs633715	rs633715	chr1:177852580	chr1:177883445	C	T	Obesity class 2	EFO_0001073	GIANT	23563607	European	2013	0.16	0.024	2.60E-11	+	65465	9384	56080	51	log OR	GIANT_Obesity-C2_EUR_2013
16	rs7103411	rs7103411	chr11:27700125	chr11:27678578	C	T	Obesity class 2	EFO_0001073	GIANT	23563607	European	2013	-0.13	0.024	6.00E-08	-	66681	9490	57191	51	log OR	GIANT_Obesity-C2_EUR_2013
17	rs9939609	rs9939609	chr16:53820527	chr16:53786615	A	T	Obesity class 2	EFO_0001073	GIANT	23563607	European	2013	0.28	0.019	2.80E-47	+	71944	9844	62100	51	log OR	GIANT_Obesity-C2_EUR_2013
18	rs10938397	rs10938397	chr4:45182527	chr4:45180510	A	G	Obesity class 3	EFO_0001073	GIANT	23563607	European	2013	-0.19	0.036	1.80E-07	-	46568	2800	43768	51	log OR	GIANT_Obesity-C3_EUR_2013
19	rs2947411	rs2947411	chr2:614168	chr2:614168	G	A	Obesity class 3	EFO_0001073	GIANT	23563607	European	2013	0.24	0.051	4.10E-06	+	35774	1930	33844	51	log OR	GIANT_Obesity-C3_EUR_2013
20	rs633715	rs633715	chr1:177852580	chr1:177883445	C	T	Obesity class 3	EFO_0001073	GIANT	23563607	European	2013	0.22	0.047	2.00E-06	+	33149	1874	31275	51	log OR	GIANT_Obesity-C3_EUR_2013
21	rs9939609	rs9939609	chr16:53820527	chr16:53786615	A	T	Obesity class 3	EFO_0001073	GIANT	23563607	European	2013	0.35	0.034	1.90E-24	+	46705	2785	43920	51	log OR	GIANT_Obesity-C3_EUR_2013
22	rs633715	rs633715	chr1:177852580	chr1:177883445	C	T	Obesity class	HP_0025499;HP_0025500	GIANT	23563607	European	2013	NA	NA	8.57E-23	NA	16068	-	-	-	-	GRASP
23	rs10938397	rs10938397	chr4:45182527	chr4:45180510	A	G	Obesity body mass index	EFO_0001073	Willer CJ	19079261	European	2008	NA	NA	3.90E-06	NA	32387	-	-	-	-	GRASP
24	rs9939609	rs9939609	chr16:53820527	chr16:53786615	A	T	Obesity body mass index	EFO_0001073	Willer CJ	19079261	European	2008	NA	NA	5.50E-20	NA	32387	-	-	-	-	GRASP
25	rs9939609	rs9939609	chr16:53820527	chr16:53786615	A	T	Obesity body mass index	EFO_0001073	Paternoster L	21935397	European	2011	NA	NA	3.79E-13	NA	5373	-	-	-	-	GRASP
26	rs10938397	rs10938397	chr4:45182527	chr4:45180510	A	G	Obesity body mass index 30 kgm2	EFO_0001073	Speliotes EK	20935630	European	2010	NA	NA	1.48E-07	NA	123865	-	-	-	-	GRASP
27	rs9939609	rs9939609	chr16:53820527	chr16:53786615	A	T	Alcohol intake frequency	EFO_0004329	Neale B	UKBB	European	2017	0.02078	0.003637	1.11E-08	+	336965	0	336965	1	-	Neale-B_UKBB_EUR_2017
28	rs10938397	rs10938397	chr4:45182527	chr4:45180510	A	G	Body mass index 30 kgm2	EFO_0004340	GIANT	23563607	European	2013	NA	NA	2.85E-34	NA	16068	-	-	-	-	GRASP
29	rs10938397	rs10938397	chr4:45182527	chr4:45180510	A	G	Body mass index 35 kgm2	EFO_0004340	GIANT	23563607	European	2013	NA	NA	3.64E-18	NA	16068	-	-	-	-	GRASP
30	rs10938397	rs10938397	chr4:45182527	chr4:45180510	A	G	Body mass index 40 kgm2	EFO_0004340	GIANT	23563607	European	2013	NA	NA	5.97E-10	NA	16068	-	-	-	-	GRASP
31	rs12598642	rs12598642	chr16:69848772	chr16:69814869	A	G	Past tobacco smoking	EFO_0006527	Neale B	UKBB	European	2017	-0.01488	0.003214	3.66E-06	-	310749	0	310749	1	-	Neale-B_UKBB_EUR_2017
32	rs2344508	rs2344508	chr1:74999713	chr1:74534029	A	G	Past tobacco smoking	EFO_0006527	Neale B	UKBB	European	2017	0.01696	0.003195	1.11E-07	+	310749	0	310749	1	-	Neale-B_UKBB_EUR_2017
33	rs2947411	rs2947411	chr2:614168	chr2:614168	G	A	Past tobacco smoking	EFO_0006527	Neale B	UKBB	European	2017	-0.02046	0.004165	9.00E-07	-	310749	0	310749	1	-	Neale-B_UKBB_EUR_2017
34	rs7103411	rs7103411	chr11:27700125	chr11:27678578	C	T	Past tobacco smoking	EFO_0006527	Neale B	UKBB	European	2017	0.02192	0.00389	1.75E-08	+	310749	0	310749	1	-	Neale-B_UKBB_EUR_2017
