# Supplementary material for: Genetic causal relationship between age at menarche and benign oesophageal neoplasia identified by a Mendelian randomization study
Source: Front Endocrinol (Lausanne). 2023 Mar 21;14:1113765. doi: 10.3389/fendo.2023.1113765 (PMC10071044; doi:10.3389/fendo.2023.1113765)
Supplement: Supplementary file 4 [file Table_4.csv]

Supplementary Table 4: Screening of instrumental variables for Mendelian randomization analysis of age at menopause and benign oesophageal neoplasia.
instrumental variables
	SNP	effect_allele.exposure	other_allele.exposure	effect_allele.outcome	other_allele.outcome	beta.exposure	beta.outcome	eaf.exposure	eaf.outcome	remove	palindromic	id.outcome	chr	pos	se.outcome	samplesize.outcome	pval.outcome	outcome	originalname.outcome	outcome.deprecated	mr_keep.outcome	data_source.outcome	pval.exposure	samplesize.exposure	se.exposure	pos.exposure	chr.exposure	id.exposure	exposure	mr_keep.exposure	pval_origin.exposure	data_source.exposure	action	mr_keep	R2	F
1	rs1046089	A	G	A	G	-0.22	-0.0557	0.32	0.4757	FALSE	FALSE	finn-b-CD2_BENIGN_OESOPHAGUS	6	31602967	0.1195	NA	0.641501	Benign neoplasm: Oesophagus || id:finn-b-CD2_BENIGN_OESOPHAGUS	Benign neoplasm: Oesophagus	Benign neoplasm: Oesophagus || ||	TRUE	igd	3.70E-21	69360	0.02	31602967	6	ieu-a-1004	Age at menopause || id:ieu-a-1004	TRUE	reported	igd	2	TRUE	0.02106368	1492.369511
2	rs1054875	T	A	T	A	-0.19	0.1276	0.38	0.4792	FALSE	TRUE	finn-b-CD2_BENIGN_OESOPHAGUS	15	89879126	0.1175	NA	0.2774	Benign neoplasm: Oesophagus || id:finn-b-CD2_BENIGN_OESOPHAGUS	Benign neoplasm: Oesophagus	Benign neoplasm: Oesophagus || ||	TRUE	igd	1.70E-19	69360	0.02	89879126	15	ieu-a-1004	Age at menopause || id:ieu-a-1004	TRUE	reported	igd	2	FALSE	0.01701032	1200.217865
3	rs10852344	T	C	T	C	-0.16	-0.0838	0.5	0.5155	FALSE	FALSE	finn-b-CD2_BENIGN_OESOPHAGUS	16	12016919	0.1175	NA	0.4758	Benign neoplasm: Oesophagus || id:finn-b-CD2_BENIGN_OESOPHAGUS	Benign neoplasm: Oesophagus	Benign neoplasm: Oesophagus || ||	TRUE	igd	1.30E-15	69360	0.02	12016919	16	ieu-a-1004	Age at menopause || id:ieu-a-1004	TRUE	reported	igd	2	TRUE	0.0128	899.2933549
4	rs10905065	A	G	A	G	-0.11	-0.1742	0.61	0.5479	FALSE	FALSE	finn-b-CD2_BENIGN_OESOPHAGUS	10	5769827	0.1178	NA	0.1392	Benign neoplasm: Oesophagus || id:finn-b-CD2_BENIGN_OESOPHAGUS	Benign neoplasm: Oesophagus	Benign neoplasm: Oesophagus || ||	TRUE	igd	3.90E-08	69360	0.02	5769827	10	ieu-a-1004	Age at menopause || id:ieu-a-1004	TRUE	reported	igd	2	TRUE	0.00575718	401.6186815
5	rs10957156	A	G	A	G	-0.14	-0.2754	0.78	0.8308	FALSE	FALSE	finn-b-CD2_BENIGN_OESOPHAGUS	8	61629401	0.1564	NA	0.0781898	Benign neoplasm: Oesophagus || id:finn-b-CD2_BENIGN_OESOPHAGUS	Benign neoplasm: Oesophagus	Benign neoplasm: Oesophagus || ||	TRUE	igd	4.50E-09	69360	0.02	61629401	8	ieu-a-1004	Age at menopause || id:ieu-a-1004	TRUE	reported	igd	2	TRUE	0.00672672	469.7114633
6	rs11031006	A	G	A	G	0.22	-0.1844	0.11	0.1663	FALSE	FALSE	finn-b-CD2_BENIGN_OESOPHAGUS	11	30226528	0.1577	NA	0.2423	Benign neoplasm: Oesophagus || id:finn-b-CD2_BENIGN_OESOPHAGUS	Benign neoplasm: Oesophagus	Benign neoplasm: Oesophagus || ||	TRUE	igd	8.50E-14	69360	0.03	30226528	11	ieu-a-1004	Age at menopause || id:ieu-a-1004	TRUE	reported	igd	2	TRUE	0.00947672	663.5748589
7	rs11668344	G	A	G	A	-0.41	0.0379	0.35	0.28	FALSE	FALSE	finn-b-CD2_BENIGN_OESOPHAGUS	19	55833664	0.1301	NA	0.770501	Benign neoplasm: Oesophagus || id:finn-b-CD2_BENIGN_OESOPHAGUS	Benign neoplasm: Oesophagus	Benign neoplasm: Oesophagus || ||	TRUE	igd	5.50E-85	69360	0.02	55833664	19	ieu-a-1004	Age at menopause || id:ieu-a-1004	TRUE	reported	igd	2	TRUE	0.0764855	5744.231746
8	rs11804189	A	G	A	G	0.11	0.0285	0.42	0.3821	FALSE	FALSE	finn-b-CD2_BENIGN_OESOPHAGUS	1	46839995	0.121	NA	0.8137	Benign neoplasm: Oesophagus || id:finn-b-CD2_BENIGN_OESOPHAGUS	Benign neoplasm: Oesophagus	Benign neoplasm: Oesophagus || ||	TRUE	igd	4.90E-08	69360	0.02	46839995	1	ieu-a-1004	Age at menopause || id:ieu-a-1004	TRUE	reported	igd	2	TRUE	0.00589512	411.2983863
9	rs12196873	C	A	C	A	0.16	0.2415	0.11	0.1023	FALSE	FALSE	finn-b-CD2_BENIGN_OESOPHAGUS	6	111598058	0.1933	NA	0.2116	Benign neoplasm: Oesophagus || id:finn-b-CD2_BENIGN_OESOPHAGUS	Benign neoplasm: Oesophagus	Benign neoplasm: Oesophagus || ||	TRUE	igd	2.80E-08	69360	0.03	111598058	6	ieu-a-1004	Age at menopause || id:ieu-a-1004	TRUE	reported	igd	2	TRUE	0.00501248	349.4069834
10	rs12371165	T	C	T	C	0.18	0.1804	0.17	0.07106	FALSE	FALSE	finn-b-CD2_BENIGN_OESOPHAGUS	12	66815548	0.2269	NA	0.4265	Benign neoplasm: Oesophagus || id:finn-b-CD2_BENIGN_OESOPHAGUS	Benign neoplasm: Oesophagus	Benign neoplasm: Oesophagus || ||	TRUE	igd	7.00E-10	69360	0.03	66815548	12	ieu-a-1004	Age at menopause || id:ieu-a-1004	TRUE	reported	igd	2	TRUE	0.00914328	640.0114178
11	rs12599106	A	T	A	T	-0.12	-0.0747	0.46	0.432	FALSE	TRUE	finn-b-CD2_BENIGN_OESOPHAGUS	16	34498025	0.1195	NA	0.5319	Benign neoplasm: Oesophagus || id:finn-b-CD2_BENIGN_OESOPHAGUS	Benign neoplasm: Oesophagus	Benign neoplasm: Oesophagus || ||	TRUE	igd	3.10E-08	69360	0.02	34498025	16	ieu-a-1004	Age at menopause || id:ieu-a-1004	TRUE	reported	igd	2	FALSE	0.00715392	499.7568036
12	rs12824058	G	A	G	A	-0.14	0.036	0.42	0.3999	FALSE	FALSE	finn-b-CD2_BENIGN_OESOPHAGUS	12	130804334	0.1197	NA	0.7636	Benign neoplasm: Oesophagus || id:finn-b-CD2_BENIGN_OESOPHAGUS	Benign neoplasm: Oesophagus	Benign neoplasm: Oesophagus || ||	TRUE	igd	6.10E-11	69360	0.02	130804334	12	ieu-a-1004	Age at menopause || id:ieu-a-1004	TRUE	reported	igd	2	TRUE	0.00954912	668.6932975
13	rs13040088	G	A	G	A	-0.16	0.2619	0.16	0.2118	FALSE	FALSE	finn-b-CD2_BENIGN_OESOPHAGUS	20	61549202	0.1431	NA	0.0673194	Benign neoplasm: Oesophagus || id:finn-b-CD2_BENIGN_OESOPHAGUS	Benign neoplasm: Oesophagus	Benign neoplasm: Oesophagus || ||	TRUE	igd	2.40E-10	69360	0.02	61549202	20	ieu-a-1004	Age at menopause || id:ieu-a-1004	TRUE	reported	igd	2	TRUE	0.00688128	480.5788156
14	rs1411478	G	A	G	A	0.13	0.0323	0.59	0.6517	FALSE	FALSE	finn-b-CD2_BENIGN_OESOPHAGUS	1	180962282	0.1231	NA	0.7931	Benign neoplasm: Oesophagus || id:finn-b-CD2_BENIGN_OESOPHAGUS	Benign neoplasm: Oesophagus	Benign neoplasm: Oesophagus || ||	TRUE	igd	1.40E-10	69360	0.02	180962282	1	ieu-a-1004	Age at menopause || id:ieu-a-1004	TRUE	reported	igd	2	TRUE	0.00817622	571.7611114
15	rs16858210	A	G	A	G	0.14	-0.0252	0.22	0.3186	FALSE	FALSE	finn-b-CD2_BENIGN_OESOPHAGUS	3	183624010	0.1263	NA	0.842	Benign neoplasm: Oesophagus || id:finn-b-CD2_BENIGN_OESOPHAGUS	Benign neoplasm: Oesophagus	Benign neoplasm: Oesophagus || ||	TRUE	igd	3.10E-09	69360	0.02	183624010	3	ieu-a-1004	Age at menopause || id:ieu-a-1004	TRUE	reported	igd	2	TRUE	0.00672672	469.7114633
16	rs16991615	A	G	A	G	0.88	-0.3558	0.08	0.02119	FALSE	FALSE	finn-b-CD2_BENIGN_OESOPHAGUS	20	5948227	0.4118	NA	0.3876	Benign neoplasm: Oesophagus || id:finn-b-CD2_BENIGN_OESOPHAGUS	Benign neoplasm: Oesophagus	Benign neoplasm: Oesophagus || ||	TRUE	igd	1.60E-89	69360	0.04	5948227	20	ieu-a-1004	Age at menopause || id:ieu-a-1004	TRUE	reported	igd	2	TRUE	0.11399168	8923.43194
17	rs1713460	G	A	G	A	-0.14	0.1029	0.23	0.2964	FALSE	FALSE	finn-b-CD2_BENIGN_OESOPHAGUS	14	20933615	0.1295	NA	0.4268	Benign neoplasm: Oesophagus || id:finn-b-CD2_BENIGN_OESOPHAGUS	Benign neoplasm: Oesophagus	Benign neoplasm: Oesophagus || ||	TRUE	igd	2.40E-10	69360	0.02	20933615	14	ieu-a-1004	Age at menopause || id:ieu-a-1004	TRUE	reported	igd	2	TRUE	0.00694232	484.8715641
18	rs1799949	A	G	A	G	0.14	-0.3648	0.35	0.3828	FALSE	FALSE	finn-b-CD2_BENIGN_OESOPHAGUS	17	41245466	0.1213	NA	0.00263299	Benign neoplasm: Oesophagus || id:finn-b-CD2_BENIGN_OESOPHAGUS	Benign neoplasm: Oesophagus	Benign neoplasm: Oesophagus || ||	TRUE	igd	8.40E-11	69360	0.02	41245466	17	ieu-a-1004	Age at menopause || id:ieu-a-1004	TRUE	reported	igd	2	TRUE	0.008918	624.1003711
19	rs1800932	G	A	G	A	0.17	0.4241	0.23	0.1231	FALSE	FALSE	finn-b-CD2_BENIGN_OESOPHAGUS	2	48018081	0.1781	NA	0.0172302	Benign neoplasm: Oesophagus || id:finn-b-CD2_BENIGN_OESOPHAGUS	Benign neoplasm: Oesophagus	Benign neoplasm: Oesophagus || ||	TRUE	igd	3.20E-11	69360	0.03	48018081	2	ieu-a-1004	Age at menopause || id:ieu-a-1004	TRUE	reported	igd	2	TRUE	0.01023638	717.3175794
20	rs2236918	G	C	G	C	0.15	0.1694	0.55	0.6049	FALSE	TRUE	finn-b-CD2_BENIGN_OESOPHAGUS	1	242017826	0.12	NA	0.158	Benign neoplasm: Oesophagus || id:finn-b-CD2_BENIGN_OESOPHAGUS	Benign neoplasm: Oesophagus	Benign neoplasm: Oesophagus || ||	TRUE	igd	8.30E-14	69360	0.02	242017826	1	ieu-a-1004	Age at menopause || id:ieu-a-1004	TRUE	reported	igd	2	FALSE	0.0111375	781.1750623
21	rs2241584	A	G	A	G	-0.14	0.1617	0.41	0.3842	FALSE	FALSE	finn-b-CD2_BENIGN_OESOPHAGUS	5	175956177	0.1205	NA	0.1795	Benign neoplasm: Oesophagus || id:finn-b-CD2_BENIGN_OESOPHAGUS	Benign neoplasm: Oesophagus	Benign neoplasm: Oesophagus || ||	TRUE	igd	1.50E-11	69360	0.02	175956177	5	ieu-a-1004	Age at menopause || id:ieu-a-1004	TRUE	reported	igd	2	TRUE	0.00948248	663.9820443
22	rs2277339	G	T	G	T	-0.31	-0.1024	0.11	0.1292	FALSE	FALSE	finn-b-CD2_BENIGN_OESOPHAGUS	12	57146069	0.1757	NA	0.56	Benign neoplasm: Oesophagus || id:finn-b-CD2_BENIGN_OESOPHAGUS	Benign neoplasm: Oesophagus	Benign neoplasm: Oesophagus || ||	TRUE	igd	1.80E-19	69360	0.03	57146069	12	ieu-a-1004	Age at menopause || id:ieu-a-1004	TRUE	reported	igd	2	TRUE	0.01881638	1330.094039
23	rs2941505	G	A	G	A	0.13	-0.2083	0.71	0.6884	FALSE	FALSE	finn-b-CD2_BENIGN_OESOPHAGUS	17	37832704	0.1266	NA	0.099901	Benign neoplasm: Oesophagus || id:finn-b-CD2_BENIGN_OESOPHAGUS	Benign neoplasm: Oesophagus	Benign neoplasm: Oesophagus || ||	TRUE	igd	1.90E-09	69360	0.02	37832704	17	ieu-a-1004	Age at menopause || id:ieu-a-1004	TRUE	reported	igd	2	TRUE	0.00695942	486.0742472
24	rs349306	A	G	A	G	0.23	-0.0715	0.88	0.7951	FALSE	FALSE	finn-b-CD2_BENIGN_OESOPHAGUS	19	950694	0.1461	NA	0.624499	Benign neoplasm: Oesophagus || id:finn-b-CD2_BENIGN_OESOPHAGUS	Benign neoplasm: Oesophagus	Benign neoplasm: Oesophagus || ||	TRUE	igd	1.70E-10	69360	0.04	950694	19	ieu-a-1004	Age at menopause || id:ieu-a-1004	TRUE	reported	igd	2	TRUE	0.01117248	783.6562516
25	rs365132	T	G	T	G	0.24	0.1123	0.55	0.5016	FALSE	FALSE	finn-b-CD2_BENIGN_OESOPHAGUS	5	176378574	0.117	NA	0.337	Benign neoplasm: Oesophagus || id:finn-b-CD2_BENIGN_OESOPHAGUS	Benign neoplasm: Oesophagus	Benign neoplasm: Oesophagus || ||	TRUE	igd	1.40E-33	69360	0.02	176378574	5	ieu-a-1004	Age at menopause || id:ieu-a-1004	TRUE	reported	igd	2	TRUE	0.028512	2035.57357
26	rs4246511	C	T	C	T	-0.22	0.0588	0.71	0.6611	FALSE	FALSE	finn-b-CD2_BENIGN_OESOPHAGUS	1	39380385	0.1251	NA	0.6386	Benign neoplasm: Oesophagus || id:finn-b-CD2_BENIGN_OESOPHAGUS	Benign neoplasm: Oesophagus	Benign neoplasm: Oesophagus || ||	TRUE	igd	5.10E-21	69360	0.02	39380385	1	ieu-a-1004	Age at menopause || id:ieu-a-1004	TRUE	reported	igd	2	TRUE	0.01993112	1410.495374
27	rs427394	G	A	G	A	-0.13	0.0969	0.41	0.3742	FALSE	FALSE	finn-b-CD2_BENIGN_OESOPHAGUS	5	6745875	0.1216	NA	0.4258	Benign neoplasm: Oesophagus || id:finn-b-CD2_BENIGN_OESOPHAGUS	Benign neoplasm: Oesophagus	Benign neoplasm: Oesophagus || ||	TRUE	igd	3.80E-09	69360	0.02	6745875	5	ieu-a-1004	Age at menopause || id:ieu-a-1004	TRUE	reported	igd	2	TRUE	0.00817622	571.7611114
28	rs4693089	G	A	G	A	0.2	0.2604	0.53	0.5212	FALSE	FALSE	finn-b-CD2_BENIGN_OESOPHAGUS	4	84373622	0.1174	NA	0.0265601	Benign neoplasm: Oesophagus || id:finn-b-CD2_BENIGN_OESOPHAGUS	Benign neoplasm: Oesophagus	Benign neoplasm: Oesophagus || ||	TRUE	igd	9.20E-23	69360	0.02	84373622	4	ieu-a-1004	Age at menopause || id:ieu-a-1004	TRUE	reported	igd	2	TRUE	0.019928	1410.270086
29	rs4879656	A	C	A	C	-0.12	-0.1712	0.47	0.3231	FALSE	FALSE	finn-b-CD2_BENIGN_OESOPHAGUS	9	33012382	0.1254	NA	0.1721	Benign neoplasm: Oesophagus || id:finn-b-CD2_BENIGN_OESOPHAGUS	Benign neoplasm: Oesophagus	Benign neoplasm: Oesophagus || ||	TRUE	igd	2.00E-08	69360	0.02	33012382	9	ieu-a-1004	Age at menopause || id:ieu-a-1004	TRUE	reported	igd	2	TRUE	0.00717408	501.1753124
30	rs4886238	A	G	A	G	0.18	0.0144	0.37	0.3401	FALSE	FALSE	finn-b-CD2_BENIGN_OESOPHAGUS	13	61113739	0.124	NA	0.9073	Benign neoplasm: Oesophagus || id:finn-b-CD2_BENIGN_OESOPHAGUS	Benign neoplasm: Oesophagus	Benign neoplasm: Oesophagus || ||	TRUE	igd	2.50E-16	69360	0.02	61113739	13	ieu-a-1004	Age at menopause || id:ieu-a-1004	TRUE	reported	igd	2	TRUE	0.01510488	1063.711502
31	rs551087	A	G	A	G	0.13	0.2476	0.8	0.6881	FALSE	FALSE	finn-b-CD2_BENIGN_OESOPHAGUS	12	121209193	0.127	NA	0.0511906	Benign neoplasm: Oesophagus || id:finn-b-CD2_BENIGN_OESOPHAGUS	Benign neoplasm: Oesophagus	Benign neoplasm: Oesophagus || ||	TRUE	igd	3.90E-08	69360	0.02	121209193	12	ieu-a-1004	Age at menopause || id:ieu-a-1004	TRUE	reported	igd	2	TRUE	0.005408	377.1275699
32	rs5762534	C	T	C	T	0.16	0.1381	0.19	0.1761	FALSE	FALSE	finn-b-CD2_BENIGN_OESOPHAGUS	22	28633571	0.1537	NA	0.369	Benign neoplasm: Oesophagus || id:finn-b-CD2_BENIGN_OESOPHAGUS	Benign neoplasm: Oesophagus	Benign neoplasm: Oesophagus || ||	TRUE	igd	6.10E-09	69360	0.03	28633571	22	ieu-a-1004	Age at menopause || id:ieu-a-1004	TRUE	reported	igd	2	TRUE	0.00787968	550.8594416
33	rs6856693	G	A	G	A	0.16	-0.0491	0.54	0.3795	FALSE	FALSE	finn-b-CD2_BENIGN_OESOPHAGUS	4	185748806	0.1211	NA	0.6851	Benign neoplasm: Oesophagus || id:finn-b-CD2_BENIGN_OESOPHAGUS	Benign neoplasm: Oesophagus	Benign neoplasm: Oesophagus || ||	TRUE	igd	9.80E-15	69360	0.02	185748806	4	ieu-a-1004	Age at menopause || id:ieu-a-1004	TRUE	reported	igd	2	TRUE	0.01271808	893.4637359
34	rs6899676	G	A	G	A	0.23	-0.0113	0.17	0.2046	FALSE	FALSE	finn-b-CD2_BENIGN_OESOPHAGUS	6	10895260	0.1452	NA	0.9382	Benign neoplasm: Oesophagus || id:finn-b-CD2_BENIGN_OESOPHAGUS	Benign neoplasm: Oesophagus	Benign neoplasm: Oesophagus || ||	TRUE	igd	2.20E-19	69360	0.03	10895260	6	ieu-a-1004	Age at menopause || id:ieu-a-1004	TRUE	reported	igd	2	TRUE	0.01492838	1051.093706
35	rs704795	A	G	A	G	-0.16	-0.2115	0.45	0.4277	FALSE	FALSE	finn-b-CD2_BENIGN_OESOPHAGUS	2	27716494	0.1188	NA	0.0748893	Benign neoplasm: Oesophagus || id:finn-b-CD2_BENIGN_OESOPHAGUS	Benign neoplasm: Oesophagus	Benign neoplasm: Oesophagus || ||	TRUE	igd	2.10E-15	69360	0.02	27716494	2	ieu-a-1004	Age at menopause || id:ieu-a-1004	TRUE	reported	igd	2	TRUE	0.012672	890.1850003
36	rs7125555	T	C	T	C	-0.12	0.1432	0.47	0.3933	FALSE	FALSE	finn-b-CD2_BENIGN_OESOPHAGUS	11	32549463	0.1199	NA	0.2323	Benign neoplasm: Oesophagus || id:finn-b-CD2_BENIGN_OESOPHAGUS	Benign neoplasm: Oesophagus	Benign neoplasm: Oesophagus || ||	TRUE	igd	2.90E-09	69360	0.02	32549463	11	ieu-a-1004	Age at menopause || id:ieu-a-1004	TRUE	reported	igd	2	TRUE	0.00717408	501.1753124
37	rs7259376	G	A	G	A	0.11	0.0814	0.47	0.5528	FALSE	FALSE	finn-b-CD2_BENIGN_OESOPHAGUS	19	22507705	0.1178	NA	0.4897	Benign neoplasm: Oesophagus || id:finn-b-CD2_BENIGN_OESOPHAGUS	Benign neoplasm: Oesophagus	Benign neoplasm: Oesophagus || ||	TRUE	igd	4.20E-08	69360	0.02	22507705	19	ieu-a-1004	Age at menopause || id:ieu-a-1004	TRUE	reported	igd	2	TRUE	0.00602822	420.6409992
38	rs763121	G	A	G	A	-0.16	0.0806	0.36	0.3671	FALSE	FALSE	finn-b-CD2_BENIGN_OESOPHAGUS	22	38879940	0.1216	NA	0.5076	Benign neoplasm: Oesophagus || id:finn-b-CD2_BENIGN_OESOPHAGUS	Benign neoplasm: Oesophagus	Benign neoplasm: Oesophagus || ||	TRUE	igd	2.30E-13	69360	0.02	38879940	22	ieu-a-1004	Age at menopause || id:ieu-a-1004	TRUE	reported	igd	2	TRUE	0.01179648	827.9471215
39	rs8070740	G	A	G	A	0.15	-0.1067	0.14	0.3363	FALSE	FALSE	finn-b-CD2_BENIGN_OESOPHAGUS	17	5331896	0.1246	NA	0.3918	Benign neoplasm: Oesophagus || id:finn-b-CD2_BENIGN_OESOPHAGUS	Benign neoplasm: Oesophagus	Benign neoplasm: Oesophagus || ||	TRUE	igd	1.50E-09	69360	0.02	5331896	17	ieu-a-1004	Age at menopause || id:ieu-a-1004	TRUE	reported	igd	2	TRUE	0.005418	377.82872
40	rs930036	A	G	A	G	-0.19	-0.1448	0.38	0.3051	FALSE	FALSE	finn-b-CD2_BENIGN_OESOPHAGUS	2	171941018	0.1279	NA	0.2575	Benign neoplasm: Oesophagus || id:finn-b-CD2_BENIGN_OESOPHAGUS	Benign neoplasm: Oesophagus	Benign neoplasm: Oesophagus || ||	TRUE	igd	3.10E-19	69360	0.02	171941018	2	ieu-a-1004	Age at menopause || id:ieu-a-1004	TRUE	reported	igd	2	TRUE	0.01701032	1200.217865
41	rs9796	T	A	T	A	-0.13	0.0513	0.37	0.3424	FALSE	FALSE	finn-b-CD2_BENIGN_OESOPHAGUS	15	41271447	0.1235	NA	0.678	Benign neoplasm: Oesophagus || id:finn-b-CD2_BENIGN_OESOPHAGUS	Benign neoplasm: Oesophagus	Benign neoplasm: Oesophagus || ||	TRUE	igd	1.30E-10	69360	0.02	41271447	15	ieu-a-1004	Age at menopause || id:ieu-a-1004	TRUE	reported	igd	2	TRUE	0.00787878	550.7960239
confounding factors
	snp	rsid	hg19_coordinates	hg38_coordinates	a1	a2	trait	efo	study	pmid	ancestry	year	beta	se	p	direction	n	n_cases	n_controls	n_studies	unit	dataset
1	rs1800932	rs1800932	chr2:48018081	chr2:47790942	A	G	Ever smoked	EFO_0006527	Neale B	UKBB	European	2017	0.007181	0.001504	1.79E-06	+	336067	202585	133482	1	risk diff	Neale-B_UKBB_EUR_2017
2	rs704795	rs704795	chr2:27716494	chr2:27493627	G	A	Alcohol intake frequency	EFO_0004329	Neale B	UKBB	European	2017	0.02179	0.003631	1.94E-09	+	336965	0	336965	1	-	Neale-B_UKBB_EUR_2017
